# Supplementary material for: The application of unmanned aerial vehicle oblique photography technology in online tourism design
Source: PLoS One. 2023 Sep 7;18(9):e0289653. doi: 10.1371/journal.pone.0289653 (PMC10484438; doi:10.1371/journal.pone.0289653)
Supplement: S1 Dataset — (XLSX) [file pone.0289653.s001.xlsx]

## Sheet: Sheet1
NO.	Your gender:	Your age group:	Education level	Resident in Pingtan Comprehensive Experimental Zone	1. Entertainment: Is this application fun? Does it contain any content that makes it more fun than other similar applications? (For example, through real-life 3D?)	2. Follow: Is this application attractive? Does it adopt certain strategies to present its content in interesting ways?	3. Customization: Does it allow you to customize your favorite settings and preferences (such as sound, content, notifications, etc.)?	4. Interactivity: Is it allowed for users to input and provide feedback, including prompts (reminders, select sharing, notifications, etc.)?	5. Target audience: Is the content (visual, language, design) of the application suitable for the target audience?	6. Performance: How accurate/fast are the features (functions) and components (buttons/menus) of the application operating?	7. Usability: How easy is it to learn how to use this application? How clear are menu labels, icons, and instructions?	8. Navigation: Whether the switching between screens is correct; Has the application established all necessary links between screens?	9. Gesture design: Is tapping/sliding/closing fingers/flipping pages correct? Are their roles consistent across all components/pages?	10. Layout: Is the layout and size of buttons, icons, menus, and content on the screen appropriate?	11. Graphics: What is the quality/resolution of graphics used for buttons, icons, menus, and content?	12. Visual appeal: How does the application look?	13. Information Quality: Is the content of the application correct, organized, and relevant to the application's goals/themes?	14. Information Content: Is the information within the application comprehensive and concise?	15. Visual Information: Is the visual interpretation of concepts clear, logical, and correct through charts/graphics/images/videos?	16. Source credibility: Does the information in the application seem to come from trusted resources?	Would you recommend this application to potential beneficiaries?	18.If it were you, how many times do you think you will use this program in the next 12 months?	19. Will you pay for this application?	20.What is your overall rating (star rating) for this application?	21. Awareness - This program has raised my awareness of my decision to visit the Pingtan East Sea Wonderland scenic spot	22. Knowledge - This application has increased my understanding of the scenic spots in Pingtan East China Sea Wonderland	23. Attitude - The application has changed my attitude towards deciding to visit the Pingtan East Sea Wonderland scenic spot	24. Changing Intention - The application has strengthened my intention/motivation to visit Pingtan Donghai Wonderland	25. Seek help - This program will encourage me to further use it to help me solve problems during my visit to Pingtan Donghai Wonderland (if needed)	26. Behavior change - using this application will increase/decrease my travel behavior to Pingtan	Further suggestions for this application? (If not, write 'none')	Total score
2	2	4	6	1	4	4	2	2	4	4	5	5	4	4	5	4	5	4	4	4	5	4	2	4	4	4	5	5	4	4	Not have	26
3	2	4	5	2	3	4	1	1	4	4	4	4	4	4	3	3	4	3	4	4	3	4	2	3	3	3	4	3	2	3	Not have	18
4	1	2	5	1	5	5	5	5	5	5	5	5	5	5	5	5	5	5	5	5	5	5	5	5	5	5	5	5	5	5	Not have	30
5	1	3	5	2	4	3	2	4	4	4	5	5	4	4	4	4	4	3	3	3	2	4	3	3	4	3	4	2	4	2	Not have	19
6	1	4	6	2	3	3	2	2	4	5	5	3	5	4	4	4	4	4	5	3	4	3	2	3	5	5	5	5	5	5	Request authorization multiple times, Mr. Lin	30
7	1	3	5	2	5	4	3	4	5	5	5	5	5	5	4	5	4	5	5	5	4	4	4	4	4	4	5	5	5	5	Not have	28
8	1	4	6	2	3	3	2	4	4	2	3	3	4	3	4	4	2	3	4	4	3	2	2	4	4	4	5	4	5	3	Not have	25
9	1	4	6	2	4	4	2	3	4	3	3	3	4	4	2	3	3	2	3	4	3	3	1	3	4	4	4	3	2	4	Not have	21
10	1	3	6	2	3	3	2	2	4	3	4	4	5	2	1	2	4	3	4	3	2	2	1	2	4	4	4	3	3	3	Not have	21
11	1	3	5	1	4	4	3	4	5	4	4	3	4	4	4	3	4	5	5	4	4	4	4	5	5	5	5	5	4	4	Not have	28
12	2	4	5	2	3	4	4	4	5	4	4	4	4	4	4	4	5	4	4	4	3	3	2	4	4	4	3	3	4	3	Not have	21
13	1	5	5	2	4	4	3	3	4	4	4	4	4	3	3	3	3	3	3	4	3	4	3	3	4	4	4	4	4	4	Serve tourists as soon as possible	24
14	1	4	6	2	4	3	5	5	4	3	5	4	4	3	3	3	3	4	4	3	3	3	3	3	4	4	4	4	4	4	Further enhance image quality and provide a more comprehensive introduction	24
15	1	4	5	1	5	5	5	5	5	5	5	5	5	5	5	5	5	5	5	5	5	5	5	5	5	5	5	5	5	5	Not have	30
16	2	4	6	2	4	5	4	3	5	4	5	4	5	4	5	4	4	5	4	5	5	3	3	4	5	5	5	5	4	5	Very comprehensive!	29
17	1	4	6	2	2	1	1	2	3	4	4	4	4	3	4	3	2	2	2	1	1	1	1	3	2	2	1	2	2	2	Not have	11
18	2	3	5	2	3	3	2	2	3	3	4	4	4	3	3	3	3	4	4	5	4	4	1	3	5	5	3	3	5	5	More diverse content	26
19	1	5	5	2	4	3	3	3	4	4	5	4	4	5	4	4	4	4	4	4	4	4	5	4	4	4	4	5	4	4	Add some Taiwanese elements	25
20	2	4	5	2	4	4	4	4	4	4	4	4	4	4	4	4	3	3	3	3	3	3	4	3	4	3	3	3	3	3	Not have	19
21	1	4	6	2	3	3	3	4	3	3	4	4	4	4	4	3	4	4	4	4	4	3	3	4	4	4	4	4	4	4	Not have	24
22	2	3	6	2	1	2	1	1	4	2	5	5	4	2	3	3	3	1	2	4	1	1	1	2	1	3	5	1	2	3	Not have	15
23	2	5	6	2	4	4	1	5	4	2	5	5	5	4	5	3	5	3	3	5	2	2	1	4	5	5	5	5	4	5	Loading is a bit slow	29
24	1	3	5	1	4	5	4	5	4	5	4	5	4	3	4	4	4	4	4	5	4	5	3	4	4	4	5	4	5	4	Not have	26
25	1	4	6	2	3	3	2	2	4	4	4	5	4	4	4	3	5	4	4	4	3	2	1	3	5	5	5	4	3	4	The loading time of the Panorama is a bit too long.	26
26	2	4	5	1	4	3	2	2	3	4	4	4	3	3	4	3	4	4	3	4	3	4	2	3	4	4	3	4	4	4	Not have	23
27	1	2	5	2	4	5	4	5	5	4	5	5	5	5	4	4	4	5	5	4	4	3	3	4	4	4	4	4	5	3	Not have	24
28	2	2	5	2	3	3	2	2	3	2	4	3	3	2	3	3	4	2	3	3	3	4	1	2	2	4	3	2	3	2	Not have	16
29	2	3	5	1	4	5	4	4	4	4	4	4	4	4	5	5	3	4	5	5	2	4	3	4	5	5	4	4	5	5	Not have	28
30	1	6	4	2	4	4	3	2	4	4	5	4	4	3	5	3	4	2	5	4	4	2	3	3	5	5	4	5	4	4	Add more platform based stock affairs content in the future	27
31	1	4	4	2	4	4	2	2	4	4	5	5	5	4	5	3	5	4	4	5	4	4	5	4	5	5	5	5	5	4	The flaws are not hidden, there are highlights	29
32	2	4	6	2	3	4	3	2	4	3	4	3	4	2	3	4	4	3	4	3	2	3	2	4	5	4	4	5	5	5	A detailed introduction to the scenic spots in Pingtan, but the route is not clear enough. Adding the best route from the dock to various places would be more convenient. The entire interface is quite official, with less fun and less appeal to younger people.	28
33	1	3	5	1	4	4	5	5	4	4	5	5	5	5	5	5	4	5	5	5	5	4	1	4	4	5	4	4	5	5	Not have	27
34	2	4	6	2	4	4	1	2	4	5	5	4	4	4	4	4	3	3	4	4	3	3	1	3	4	3	3	4	4	4	Suggested zoning planning for the food section of homestays	22
35	2	2	5	1	4	5	4	3	4	5	5	5	4	5	5	4	5	5	5	5	4	3	3	4	4	5	4	4	5	5	Not have	27
36	2	4	6	2	3	3	2	2	4	4	4	4	4	4	4	5	5	5	5	5	2	2	2	3	3	4	4	4	4	4	Not have	23
37	1	3	5	2	4	3	1	2	4	3	3	3	3	2	2	3	3	2	4	4	2	2	1	2	3	4	3	3	4	3	Not clear at a glance, insufficient strategy, slightly poor image quality, incomplete scenic spot information	20
38	2	4	6	2	3	3	3	2	3	3	3	3	4	5	4	4	3	3	2	4	3	2	1	3	3	3	3	3	3	3	Not have	18
39	2	4	6	2	4	4	4	3	4	4	4	4	4	4	4	4	3	4	4	3	3	3	2	4	4	4	3	4	3	1	Not have	19
40	1	4	6	2	4	4	4	4	3	3	3	3	3	3	3	3	4	4	4	4	3	3	4	3	4	4	4	4	5	5	Make it more exquisite	26
41	1	4	6	2	3	3	2	2	2	2	3	3	3	2	3	3	2	2	2	3	2	3	2	3	3	3	3	3	3	3	Not have	18
43	2	3	5	2	3	3	2	3	3	2	2	2	3	3	3	3	3	3	3	3	3	3	2	3	2	3	2	3	2	2	Not have	14
44	2	3	6	2	4	4	3	5	4	5	4	3	3	3	4	4	4	4	4	4	4	3	1	4	4	4	4	4	4	4	Not have	24
45	1	3	4	2	3	3	1	1	3	4	5	4	4	5	4	3	4	5	4	4	3	2	1	3	4	5	4	4	4	4	Not have	25
46	2	4	6	2	3	3	2	2	4	2	4	3	3	3	4	4	3	3	4	3	4	3	1	3	4	4	4	4	4	4	Not have	24
47	1	4	5	1	5	5	5	5	5	5	5	5	5	5	5	5	5	5	5	5	5	5	3	4	5	5	5	5	5	5	Not have	30
48	1	5	6	2	4	4	4	4	4	4	5	5	4	4	4	4	4	4	4	4	3	3	1	4	4	4	4	4	4	4	Can provide richer information and service functions about Pingtan travel	24
49	1	3	6	2	4	3	2	2	4	4	4	4	3	3	4	4	4	4	4	5	4	3	1	4	5	4	4	4	5	4	Not have	26
51	2	3	6	2	4	4	1	4	4	1	4	4	3	5	4	3	5	5	4	5	3	2	1	2	5	4	4	4	3	4	Bugs in the application can affect the user experience and lead to a poor overall impression	24
52	1	2	5	1	3	3	3	3	5	4	3	4	4	4	4	4	4	4	4	4	3	4	1	4	3	4	4	5	5	4	Not have	25
53	1	3	5	1	3	3	2	2	3	4	5	5	5	5	5	5	5	5	5	5	5	4	3	4	5	4	4	5	4	5	Not have	27
54	1	3	5	1	3	3	2	2	3	3	3	3	3	3	3	3	3	4	3	4	2	3	1	3	5	5	5	5	5	4	Not have	29
55	2	3	5	2	5	4	5	5	5	5	5	5	5	5	5	5	5	5	5	5	5	5	5	3	5	5	5	5	5	5	Not have	30
57	1	3	5	1	5	5	5	5	5	5	5	5	5	5	5	5	5	5	5	5	5	5	5	5	5	5	5	5	5	5	Not have	30
58	1	3	4	1	4	5	5	5	5	5	5	4	4	5	4	4	5	4	5	5	5	4	5	5	4	5	5	4	5	4	Not have	27
59	1	3	5	1	4	4	4	4	4	4	4	4	4	4	4	4	5	4	5	5	4	4	5	3	5	5	5	5	5	5	Very good very powerful	30
60	2	3	5	1	4	5	3	3	5	4	5	5	4	5	4	4	4	5	5	4	3	3	2	3	4	5	4	3	3	5	Not have	24
61	1	3	5	1	3	4	3	4	4	4	5	5	4	4	5	3	3	2	3	4	3	2	1	3	2	2	2	2	2	2	Book meals and accommodations	12
62	1	3	5	2	3	3	3	4	4	3	4	4	4	4	5	4	4	4	4	4	4	4	1	3	3	3	4	3	4	4	Not have	21
63	1	3	5	1	4	4	4	3	4	4	3	3	4	4	4	4	4	4	4	5	4	5	1	4	4	5	5	5	5	3	Not have	27
64	1	3	5	1	4	4	5	5	4	4	4	5	5	5	4	5	4	5	5	5	5	5	4	5	5	5	5	4	5	5	Not have	29
65	1	3	6	1	5	4	5	5	5	5	5	4	5	5	5	5	5	5	5	5	4	4	5	5	5	5	5	5	5	5	Not have	30
66	1	3	5	1	5	5	5	5	4	4	5	5	5	5	5	5	5	5	5	5	5	5	5	5	5	5	5	5	5	5	Not have	30
67	2	3	5	1	4	3	3	2	4	3	4	4	5	3	3	3	5	4	4	4	4	3	2	3	3	4	3	3	4	3	Not have	20
68	2	3	6	2	4	4	2	2	3	4	5	4	4	4	3	3	4	4	4	3	3	2	1	4	4	4	4	4	3	3	Not have	22
70	1	3	5	2	4	4	4	5	4	4	4	4	4	5	5	4	5	5	4	5	5	3	3	4	5	5	5	5	5	5	Not have	30
71	2	3	5	2	3	3	2	2	3	2	3	3	3	3	3	3	3	3	3	3	3	3	1	3	3	3	3	3	3	3	Not have	18
72	1	4	6	2	3	4	2	2	3	3	3	3	4	4	4	4	3	4	4	4	3	2	1	3	3	5	4	4	4	3	Not have	23
73	2	2	5	2	3	4	5	2	3	3	4	5	4	4	4	4	3	4	4	4	3	3	1	4	3	4	4	4	3	4	Not have	22
74	2	2	5	2	3	3	2	2	3	3	3	3	4	3	4	4	3	3	4	3	3	2	3	3	3	3	4	3	3	3	Not have	19
75	2	2	5	2	4	4	2	3	3	3	4	4	4	3	3	3	4	3	4	4	3	4	2	3	3	4	3	3	4	3	Not have	20
76	1	2	5	2	4	4	4	5	5	5	5	5	5	5	5	5	5	5	5	5	5	4	2	4	4	4	4	4	4	4	Not have	24
77	2	3	5	2	5	5	4	4	4	4	4	4	4	4	4	4	4	4	4	4	4	4	2	4	4	4	4	4	4	4	Not have	24
78	1	2	5	2	3	3	5	5	5	5	5	5	5	5	5	5	5	5	5	5	5	5	3	5	5	5	5	5	5	5	Not have	30
79	1	2	5	2	3	3	3	2	3	2	2	2	3	3	3	3	3	3	3	3	3	2	1	3	3	3	3	3	3	3	Not have	18
80	2	2	5	2	3	3	2	2	3	3	3	4	3	3	4	3	4	3	4	4	2	3	1	3	3	3	3	3	3	3	Not have	18
82	2	2	5	2	4	4	5	5	4	5	5	5	4	5	5	5	4	5	5	5	4	4	3	4	5	5	5	5	5	4	Not have	29
83	2	2	5	2	4	4	4	5	5	5	5	5	5	5	5	5	5	5	5	5	5	3	3	4	4	4	4	4	4	4	Not have	24
84	2	2	5	2	4	4	5	5	5	5	5	5	4	5	5	5	5	5	5	5	5	4	3	4	4	4	4	4	4	4	Not have	24
85	2	2	5	2	3	3	4	4	4	5	5	4	4	3	4	4	4	4	4	5	3	3	2	4	3	4	4	3	3	4	Not have	21
87	1	2	5	2	3	3	3	3	3	5	3	4	3	2	4	3	2	4	2	3	3	2	3	1	3	3	3	3	3	2	Not have	17
88	1	2	5	2	3	3	4	3	4	4	4	4	3	4	4	4	4	4	4	4	4	3	1	3	3	3	3	3	3	4	Not have	19
89	2	2	5	2	3	3	4	4	4	5	4	4	4	3	4	3	3	3	4	4	4	3	2	3	4	4	4	4	4	4	Not have	24
90	1	2	5	2	4	4	4	4	3	3	4	4	4	4	4	4	4	4	4	4	4	4	3	4	4	3	3	4	4	4	Not have	22
91	2	2	5	2	5	4	3	3	5	3	4	4	4	5	4	5	4	4	4	5	4	4	3	3	4	4	4	4	4	3	Not have	23
92	1	2	5	2	4	4	4	3	4	3	4	4	4	3	3	4	3	4	3	4	3	3	3	3	4	4	4	3	4	4	Not have	23
94	2	3	4	1	4	3	3	4	3	4	3	2	3	4	4	4	3	3	4	3	3	3	3	4	3	3	4	4	4	3	Not have	21
95	2	2	5	2	3	2	1	2	3	2	3	4	4	3	2	3	3	4	3	4	2	2	1	2	3	2	3	3	4	4	Not have	19
96	2	2	4	2	3	4	2	4	3	2	3	3	4	2	4	3	3	4	5	4	4	2	1	3	4	3	4	4	2	5	Not have	22
97	1	3	5	2	3	4	4	5	5	5	5	4	5	4	4	4	4	4	4	5	4	1	1	3	4	4	4	4	4	4	Not have	24
98	1	3	4	1	5	4	4	4	4	4	4	4	4	4	5	5	5	5	5	5	5	4	5	5	4	4	5	5	5	5	Not have	28
99	2	2	4	2	4	4	5	5	4	5	5	5	4	3	4	4	4	4	5	4	3	3	1	3	5	5	5	4	4	4	Not have	27
100	1	4	4	2	5	5	4	5	5	5	5	5	5	5	5	4	4	5	4	5	5	4	4	5	5	5	5	5	5	5	Not have	30
101	2	2	5	2	3	4	3	2	4	2	3	4	3	4	3	4	3	4	4	5	3	3	2	3	4	4	4	4	4	4	Not have	24
102	1	2	5	2	4	3	3	3	3	3	4	4	4	4	4	4	4	5	4	5	4	4	4	4	4	4	4	4	4	4	Not have	24
103	1	4	6	2	4	4	4	5	4	4	5	5	4	4	5	5	4	4	4	5	4	4	4	4	4	4	4	5	5	5	Not have	27
104	1	2	5	2	4	4	3	3	4	4	4	4	4	3	3	3	4	4	4	4	3	3	2	3	4	4	4	4	4	4	It would be better if the color of the panorama could be bright and eye-catching	24
105	1	3	5	1	3	3	2	2	3	2	2	2	3	3	3	4	3	4	3	3	1	1	1	2	2	2	2	2	2	3	Difficult to use, no response, I don't know how to do it	13
106	2	2	5	2	3	3	4	3	4	3	4	4	3	3	4	4	3	4	4	3	3	4	3	3	4	5	5	3	5	4	Not have	26
107	2	2	5	2	4	4	4	4	3	4	3	4	4	3	3	4	3	4	3	4	3	4	3	3	3	4	4	3	4	3	Not have	21
108	2	2	5	2	4	4	4	4	3	4	3	4	4	3	3	3	4	4	4	4	3	4	3	3	4	3	4	4	3	3	Not have	21
109	2	2	5	2	4	4	4	4	4	4	4	5	4	4	4	4	5	4	4	5	4	4	1	3	5	5	5	5	5	5	Not have	30
110	2	2	5	2	5	3	2	2	4	2	3	3	3	2	3	3	3	3	3	4	3	4	5	3	3	3	3	3	3	3	Not have	18
111	1	2	5	2	4	4	4	3	3	3	3	4	4	3	3	3	3	3	3	3	2	2	1	3	3	3	3	3	3	3	Not have	18
112	2	2	5	2	3	3	3	3	2	3	3	3	2	3	4	4	3	3	5	4	3	4	3	3	2	4	3	4	3	4	Not have	20
114	1	4	6	2	3	3	3	3	3	4	3	3	3	3	3	4	3	4	4	4	4	2	2	4	5	5	5	5	4	4	Not have	28
119	2	4	6	2	3	4	4	3	4	3	3	3	4	4	4	3	3	4	3	3	3	3	1	3	3	3	3	3	3	3	Not have	18
120	2	4	5	2	4	4	2	2	4	2	4	4	4	3	4	4	4	4	4	4	4	3	3	3	3	3	3	3	3	3	Not have	18
121	2	2	4	2	4	5	3	2	4	3	5	4	4	5	5	4	3	3	4	4	3	1	1	3	4	5	5	4	5	3	Not have	26
122	2	6	3	2	3	4	3	4	3	4	4	5	3	4	4	5	3	4	4	4	5	1	1	5	5	4	3	4	5	4	Not have	25
123	2	2	5	2	4	3	4	4	4	4	4	4	4	4	3	3	3	4	4	4	3	3	3	3	3	4	3	3	4	3	Not have	20
124	2	3	5	2	1	2	2	2	3	2	3	4	4	3	3	3	4	3	4	3	1	2	2	3	2	3	2	2	3	2	A bit of a platform perspective, without establishing functional logic from the user's perspective	14
125	2	3	5	2	3	3	3	2	5	2	4	5	5	4	4	4	3	4	5	4	4	4	5	4	4	4	4	4	4	4	Not have	24
126	1	2	5	2	3	3	2	1	3	3	4	4	4	3	3	4	4	4	4	4	5	4	3	3	4	3	3	3	3	4	Not have	20
127	2	3	6	2	2	2	1	2	4	2	3	4	4	3	2	3	3	3	2	2	1	1	1	2	4	4	4	3	4	4	There is too little interaction, the experience is not very good, and although there is some content, it is too thin	23
128	2	4	6	2	3	4	2	2	4	2	5	4	4	3	2	3	3	3	3	3	3	2	2	3	3	3	3	3	4	3	The resolution is too low, so it needs to be combined with real-life images instead of models	19
129	2	3	5	1	3	3	2	1	4	3	5	4	4	2	3	2	3	2	2	4	2	3	2	2	3	4	3	3	4	4	Panoramic browsing is too slow to open, possibly due to running too large. The typesetting needs to be improved. The Home screen doesn't look bright at the moment, and it is not attractive enough	21
130	2	3	4	1	3	3	1	2	4	2	3	3	4	3	3	3	4	4	4	4	4	2	2	2	3	3	3	3	3	3	The main page is not complete enough to highlight which region's tourist attraction this is. The introduction of the scenic area is not interactive enough, and it is necessary to have experts in the scenic area to enrich and promote the program.	18
131	1	2	5	1	5	4	3	2	4	4	5	4	3	3	3	4	5	3	4	5	3	4	5	3	4	5	3	3	4	4	Not have	23
132	1	3	4	1	2	3	4	3	3	4	4	4	4	4	4	5	5	5	5	5	5	5	5	5	5	5	5	5	5	5	Not have	30
133	2	2	5	2	5	5	5	5	5	5	5	5	5	5	5	5	5	5	5	5	5	3	1	3	4	4	4	4	4	4	Not have	24
134	1	2	5	2	3	3	2	5	5	5	2	3	3	1	3	4	3	4	5	3	3	4	3	3	4	5	3	4	3	5	Not have	24
135	2	2	4	1	3	3	3	3	4	4	3	4	4	3	3	4	4	4	4	4	4	4	2	3	5	5	5	5	5	5	Not have	30
136	2	3	3	1	4	3	2	3	3	3	3	4	5	4	4	3	4	3	4	4	4	3	1	3	4	4	4	4	4	4	Not have	24
137	1	2	4	1	4	3	3	4	4	4	4	4	3	3	3	3	4	4	4	4	3	4	4	4	4	4	4	4	5	4	Not have	25
138	2	4	3	1	4	4	4	4	4	4	4	5	5	5	4	4	5	4	5	5	4	4	1	3	4	4	4	4	4	4	Not have	24
139	2	2	4	1	3	3	1	2	3	2	1	2	3	1	1	3	3	2	4	4	3	2	2	3	2	3	3	2	2	3	Not have	15
140	2	4	2	1	5	4	4	4	4	4	4	4	4	4	5	4	5	5	4	4	4	5	1	3	5	5	5	5	5	5	Not have	30
141	2	4	5	1	4	3	3	1	3	4	3	2	4	4	4	4	4	4	4	4	3	3	1	5	3	3	3	3	3	3	Not have	18
143	2	5	2	1	3	3	3	3	3	3	4	4	5	5	5	4	4	5	4	4	4	3	2	4	4	3	3	4	4	3	Not have	21
144	2	2	5	2	4	3	3	3	4	3	4	3	4	3	4	3	3	4	4	4	4	3	3	3	3	3	3	3	3	3	Not have	18
146	2	4	3	1	3	3	3	2	3	2	2	2	2	2	4	4	3	2	4	3	3	3	1	3	3	3	3	3	3	3	Not have	18
148	1	4	5	1	4	4	4	4	4	4	4	4	4	4	4	4	4	4	4	4	4	4	4	4	4	4	4	4	4	4	Not have	24
150	2	4	3	1	3	3	5	5	3	3	5	5	3	3	4	4	3	4	4	3	3	4	3	4	4	4	4	4	4	4	Not have	24
151	2	3	4	1	3	3	3	3	3	3	3	4	4	3	2	3	3	3	3	3	2	3	2	3	3	4	3	4	4	3	Not have	21
153	2	4	2	1	3	3	2	2	1	2	4	5	4	1	4	3	3	3	1	2	2	2	2	2	4	4	4	5	5	5	Not have	27
154	2	2	5	1	4	3	3	4	2	1	4	3	5	2	2	2	3	2	5	4	3	3	1	3	3	3	4	4	3	4	Not have	21
155	2	1	3	1	4	4	5	4	4	3	5	4	3	4	3	4	4	5	3	4	3	3	1	3	5	3	3	4	5	4	Not have	24
156	2	5	3	1	4	5	5	5	5	4	4	4	5	5	5	5	4	5	5	5	5	4	4	4	5	5	5	5	5	5	Not have	30
157	2	2	4	1	3	3	3	3	3	3	4	5	4	4	3	4	3	4	3	3	2	2	1	2	3	3	3	3	3	3	Not have	18
158	2	3	5	1	4	3	5	5	3	4	5	5	3	3	5	4	3	5	4	5	4	4	4	5	4	3	5	3	5	4	Not have	24
159	2	4	2	1	4	4	4	3	4	5	4	3	4	3	4	3	3	4	4	4	4	3	1	3	4	4	4	4	4	4	Not have	24
160	1	3	6	2	5	3	3	3	3	4	5	4	4	5	4	4	3	4	4	4	3	4	3	4	4	4	3	3	4	2	Not have	20
161	2	4	2	1	5	5	3	4	3	3	3	3	3	3	3	3	3	3	4	3	2	1	1	2	3	4	3	4	2	4	Not have	20
162	1	2	5	1	3	3	3	2	3	3	3	3	4	4	4	3	4	4	3	4	4	3	2	3	3	3	3	3	3	3	Not have	18
163	1	5	6	2	5	5	4	5	5	5	5	5	5	5	5	5	5	5	5	5	5	5	5	5	5	5	5	5	5	5	Not have	30
165	1	2	5	1	4	3	3	3	3	2	3	3	3	3	3	3	3	2	3	3	3	3	2	3	4	3	4	4	4	3	Not have	22
166	1	2	5	1	4	3	2	3	3	2	3	4	4	4	2	4	3	4	4	5	4	2	2	3	4	4	3	4	4	3	Not have	22
167	1	3	4	1	3	3	2	3	2	3	3	3	4	3	3	3	3	4	3	4	4	4	1	3	5	5	5	5	5	5	Not have	30
168	1	5	2	1	3	3	1	1	1	2	2	2	2	2	3	3	3	3	3	3	2	3	1	3	4	4	4	4	4	4	Not have	24
169	2	5	2	1	3	3	2	3	4	2	2	3	4	1	3	3	2	3	3	4	2	1	1	2	3	2	4	2	4	4	Not have	19
170	1	4	4	2	3	3	1	1	3	4	5	1	3	4	3	3	3	3	4	3	3	1	2	3	3	3	3	1	3	1	1. Multiple search functions can be used to directly search for the required information. 2. Tourists can share their insights	14
171	2	2	6	2	2	1	2	2	3	2	4	4	3	4	1	1	3	3	3	2	1	1	1	3	2	2	2	2	2	2	Not have	12
172	2	3	3	1	4	3	4	3	5	4	5	4	5	4	3	5	5	4	4	5	3	3	1	3	4	4	3	3	4	4	Not have	22
173	2	2	5	2	3	3	3	3	5	2	3	3	2	2	1	2	1	4	2	3	1	3	2	2	3	3	3	3	3	3	Not have	18
174	1	3	5	1	5	5	5	4	5	5	5	5	5	5	5	5	5	5	5	5	5	5	1	5	5	5	5	5	5	5	Not have	30
175	2	3	2	1	3	3	2	5	4	3	3	3	3	4	4	4	4	3	4	3	4	4	4	3	5	5	5	5	5	5	Not have	30
176	2	2	4	2	5	5	5	4	5	5	5	5	5	5	5	5	5	5	5	5	5	4	5	5	5	5	5	5	5	5	Not have	30
177	2	4	6	2	3	3	3	4	4	5	5	5	5	4	4	5	4	5	5	5	3	3	1	4	5	5	5	4	5	5	Not have	29
178	2	5	6	2	3	3	2	1	4	5	5	4	5	4	4	3	4	4	4	4	3	2	2	3	3	4	4	3	4	4	增加互动。	22
179	2	4	2	1	5	3	5	2	3	3	3	4	5	2	2	4	4	4	2	3	1	3	1	3	4	4	4	4	4	4	Not have	24
180	1	4	2	1	4	5	5	5	5	5	5	5	5	5	5	5	5	5	5	5	5	4	5	5	4	4	4	4	4	4	Not have	24
181	2	3	2	1	3	3	2	2	2	2	2	3	2	2	3	2	3	3	3	3	2	2	1	3	3	3	3	3	3	3	Not have	18
182	2	3	2	1	5	5	5	5	5	5	5	5	5	5	5	5	5	5	5	5	5	5	5	5	4	4	4	4	4	4	Not have	24
183	2	4	6	2	3	3	1	2	3	4	3	3	3	3	2	3	3	3	2	3	3	1	1	2	3	3	2	3	4	2	Not have	17
184	1	4	5	1	4	5	5	3	4	4	5	3	4	4	4	4	5	5	4	5	5	4	4	4	4	4	3	4	5	5	Not have	25
185	1	5	4	1	5	4	3	5	5	4	3	4	4	3	5	4	5	3	4	4	4	4	5	3	4	4	5	5	3	4	Not have	25
186	2	4	4	1	2	3	3	2	3	2	3	3	3	3	2	2	4	4	3	3	3	1	1	3	2	3	3	3	3	3	Not have	17
187	1	2	5	1	4	5	3	4	3	5	4	5	3	4	4	5	5	5	4	4	3	5	4	4	5	4	5	3	5	5	Not have	27
188	2	5	5	1	4	5	5	5	5	5	5	5	5	5	5	5	5	5	5	5	5	4	5	5	5	5	5	5	5	5	Not have	30
189	2	5	4	1	5	4	5	5	5	5	5	5	5	5	5	5	5	5	5	5	4	4	5	5	4	4	5	5	5	5	Not have	28
190	2	4	3	1	5	4	4	5	5	5	5	5	5	5	5	5	4	5	5	5	5	5	4	5	5	5	5	5	5	5	Not have	30
191	2	4	6	2	3	3	1	2	3	2	4	5	4	3	3	2	3	1	4	3	1	1	1	2	3	4	3	3	4	3	The program is not yet perfect, it would be more appropriate to score after improvement	20
192	2	5	4	1	4	5	4	4	4	5	5	5	5	5	5	4	4	4	5	4	4	4	5	4	5	5	5	5	5	5	Not have	30
193	2	4	2	1	3	4	4	5	4	3	5	4	4	5	5	4	3	5	4	4	5	3	3	4	4	4	5	4	5	4	Not have	26
194	2	3	3	1	4	4	4	4	5	5	5	5	4	4	4	4	4	4	5	4	4	4	4	4	5	5	5	5	5	5	Not have	30
195	2	6	5	1	5	5	5	5	5	5	5	5	5	5	5	5	5	5	5	5	5	5	5	5	5	5	5	5	5	5	Not have	30
197	2	5	5	1	4	4	4	5	4	4	5	4	4	5	5	4	5	5	5	4	4	4	4	4	5	5	5	5	5	4	Not have	29
199	1	4	6	2	4	4	2	2	3	3	3	4	4	2	3	2	3	2	3	2	1	2	1	2	3	2	3	3	3	3	Beautification of the interface	17
200	1	6	5	1	5	5	5	5	5	5	5	5	5	5	5	5	5	5	5	4	4	4	4	5	5	5	5	5	5	5	Not have	30
201	2	2	2	1	5	5	5	5	5	4	4	4	4	4	4	4	4	4	4	4	4	4	4	4	4	4	4	4	4	4	Not have	24
202	1	5	5	1	3	4	4	2	4	3	3	3	3	3	3	4	4	3	4	4	3	2	1	3	3	4	3	4	3	4	Not have	21
203	1	1	3	1	4	3	3	3	3	4	3	3	3	4	4	4	4	4	4	4	4	4	4	4	4	4	4	4	4	4	Not have	24
204	2	5	4	1	4	4	5	5	4	4	5	4	4	4	4	4	5	3	4	4	5	3	1	5	5	5	5	5	5	5	Good	30
205	1	4	6	2	3	3	1	2	4	3	5	4	4	3	5	4	5	4	4	4	2	2	1	3	4	5	4	4	5	4	The buttons and logic for returning to the Home screen are not clear	26
206	2	4	4	1	5	5	5	5	5	4	5	5	5	5	5	4	5	5	5	5	5	4	5	5	5	5	5	5	5	5	Not have	30
207	2	5	2	1	3	4	5	4	3	4	4	3	4	4	5	5	3	4	3	5	4	4	5	4	4	4	4	4	4	5	Not have	25
208	2	6	1	2	1	4	5	2	3	2	2	4	5	5	1	3	4	1	2	2	3	1	1	2	4	5	3	3	5	2	Not have	22
209	2	5	3	1	3	4	5	2	3	3	3	3	3	4	4	3	4	4	4	4	3	2	1	3	5	5	5	5	5	5	Not have	30
211	1	4	4	1	5	5	5	5	5	5	5	5	5	5	5	5	5	5	5	5	5	5	5	5	5	5	5	5	5	5	Not have	30
212	1	4	5	2	3	3	2	2	4	4	5	4	4	5	4	3	4	4	5	5	3	2	1	4	1	4	3	1	4	3	Not have	16
213	2	2	4	1	4	3	5	3	4	4	5	4	4	5	5	3	4	4	4	4	5	3	3	3	4	4	4	5	3	5	Not have	25
214	2	1	3	1	4	4	5	3	4	3	4	4	4	4	4	5	3	4	3	5	4	4	4	5	5	5	5	5	4	4	Not have	28
215	2	2	5	1	4	5	4	3	4	3	3	4	4	5	3	4	4	5	5	3	4	3	3	3	4	4	4	3	5	4	Not have	24
216	1	6	5	2	4	3	2	3	4	4	3	4	4	4	3	3	3	3	5	4	4	3	5	5	4	3	3	3	4	4	Not have	21
217	1	3	3	2	3	4	2	2	3	4	3	3	4	3	4	4	3	4	4	4	2	3	1	3	3	3	4	3	4	3	Not have	20
218	2	5	2	1	2	2	3	3	2	2	2	3	3	2	3	3	3	3	3	3	2	3	3	3	3	3	3	3	3	3	Not have	18
219	2	6	3	1	5	4	5	3	4	4	3	4	5	5	5	4	5	5	5	5	4	4	5	5	5	5	5	5	5	5	Not have	30
220	2	5	2	1	4	4	4	5	5	5	5	5	5	5	5	5	5	5	5	5	5	5	5	5	5	5	5	5	5	5	Not have	30
221	2	4	5	1	5	3	2	4	4	4	5	4	4	5	5	5	5	4	4	4	4	2	1	4	5	5	5	5	5	5	Not have	30
222	2	3	5	1	3	3	5	5	4	4	4	4	4	3	4	3	4	4	4	4	3	3	4	3	4	4	4	4	4	4	Not have	24
223	1	3	5	1	3	3	4	3	4	4	4	4	4	3	3	3	4	4	4	4	2	3	2	3	3	4	3	3	3	4	Not have	20
224	1	6	3	1	5	5	5	5	5	5	5	5	5	5	5	5	5	5	5	5	5	5	5	5	5	5	5	5	5	5	perfect	30
225	2	6	2	1	5	5	3	3	4	4	5	4	5	4	4	5	4	3	5	5	4	2	5	5	5	5	5	5	5	5	Not have	30
227	1	3	3	1	3	3	1	2	3	3	3	3	3	3	3	3	3	3	3	3	3	3	1	3	3	3	3	3	3	3	Not have	18
228	2	6	2	1	3	5	4	4	3	4	4	4	4	4	4	4	4	5	4	4	4	4	3	4	4	4	4	4	4	4	Not have	24
229	2	3	4	1	1	2	1	1	1	1	2	1	1	3	1	1	1	1	3	4	1	1	1	3	3	3	3	3	3	3	Okay, okay	18
231	2	1	2	1	5	5	5	5	5	5	5	5	5	5	5	5	5	5	5	5	5	3	1	3	3	3	3	3	3	3	Not have	18
233	2	3	2	1	3	4	3	3	4	5	5	4	4	4	5	4	4	5	5	4	4	3	3	4	4	4	4	4	5	4	Not have	25
234	2	3	6	2	3	3	2	1	4	3	4	4	3	3	3	3	3	3	3	4	3	2	1	3	3	3	3	3	4	3	Not have	19
235	2	2	3	2	3	3	5	5	4	4	4	4	4	4	4	3	3	4	4	4	3	3	1	3	3	3	3	3	3	3	Not have	18
237	2	4	2	1	4	4	5	5	3	4	5	5	4	4	3	3	4	4	5	5	3	3	2	3	5	5	5	5	5	5	Not have	30
238	2	5	1	1	2	4	2	2	3	2	2	3	3	3	3	4	3	4	4	4	4	4	5	3	5	5	5	5	5	5	Not have	30
239	1	5	2	1	5	5	5	5	5	5	5	5	5	5	5	5	5	5	5	5	5	5	1	5	5	5	5	5	5	5	Very satisfied	30
240	2	2	2	1	3	3	3	3	3	2	2	3	3	3	3	3	3	3	3	3	3	3	1	3	3	3	3	3	3	3	Not have	18
241	2	5	4	1	5	4	4	5	5	4	4	5	4	5	4	5	4	4	4	4	4	4	4	4	5	5	5	5	5	5	Not have	30
242	1	5	5	1	4	5	5	4	5	4	4	4	4	4	5	4	3	5	4	4	5	4	4	4	4	4	4	5	5	5	Not have	27
243	1	5	5	1	4	4	2	3	3	2	3	3	4	4	3	4	3	4	3	3	3	3	5	3	4	3	3	3	4	3	Not have	20
244	2	4	5	1	2	3	2	2	3	3	3	1	3	3	3	3	3	2	3	2	3	1	1	1	5	5	5	5	5	5	Not have	30
